# Supplementary material for: To develop a prognostic model for neoadjuvant immunochemotherapy efficacy in esophageal squamous cell carcinoma by analyzing the immune microenvironment
Source: Front Immunol. 2024 Apr 25;15:1312380. doi: 10.3389/fimmu.2024.1312380 (PMC11079241; doi:10.3389/fimmu.2024.1312380)
Supplement: Supplementary file 8 [file DataSheet_2.zip]

Archive with 12 entries (12 files):
- AI-PDL1-CD3-1.png
- AI-PDL1-CD3-2.png
- Fig7A-IHC-Nonres.png
- Fig7A-IHC-Res.png
- Slide MIF-M1-P1-Nonresponse-High power field.BMP
- Slide MIF-M1-P1-Nonresponse-Low power field.BMP
- Slide MIF-M1-P1-Response-High power field.BMP
- Slide MIF-M1-P1-Response-Low power field.BMP
- Slide MIF-M2-P2-Nonresponse-High power field.BMP
- Slide MIF-M2-P2-Nonresponse-Low power field.BMP
- Slide MIF-M2-P2-Response-High power field.BMP
- Slide MIF-M2-P2-Response-Low power field.BMP
